# Supplementary material for: Scaled in Cartesian Coordinates Ab Initio Molecular Force Fields of DNA Bases: Application to Canonical Pairs
Source: Molecules. 2022 Jan 10;27(2):427. doi: 10.3390/molecules27020427 (PMC8779963; doi:10.3390/molecules27020427)
Supplement: Supplementary file 1 [file molecules-27-00427-s001.zip]

Archive with 1 entries (1 files):
- molecules-1536105-supplementary.pdf
